# Supplementary material for: Two new jumping spider species of the Habronattus clypeatus group (Araneae, Salticidae, Harmochirina)
Source: Zookeys. 2016 Oct 19;(625):1–10. doi: 10.3897/zookeys.625.9891 (PMC5096359; doi:10.3897/zookeys.625.9891)
Supplement: XML Treatment for Habronattus arcalorus [file zookeys.625.9891-treatment1.xml]

<!DOCTYPE tp:taxon-treatment
  PUBLIC "-//TaxonX//DTD Taxonomic Treatment Publishing DTD v0 20100105//EN" "tax-treatment-NSO.dtd">
<tp:taxon-treatment xmlns:tp="http://www.plazi.org/taxpub"><tp:treatment-meta><kwd-group><label>Taxon classification</label><kwd><named-content content-type="kingdom">Animalia</named-content></kwd><kwd><named-content content-type="order">Araneae</named-content></kwd><kwd><named-content content-type="family">Salticidae</named-content></kwd></kwd-group><mixed-citation publication-type="journal"><person-group><name><surname>Maddison</surname><given-names>Wayne P.</given-names></name><name><surname>Maddison</surname><given-names>David R.</given-names></name></person-group><article-title>Two new jumping spider species of the <italic><tp:taxon-name><tp:taxon-name-part taxon-name-part-type="genus">Habronattus</tp:taxon-name-part> <tp:taxon-name-part taxon-name-part-type="species">clypeatus</tp:taxon-name-part></tp:taxon-name></italic> group (<tp:taxon-name><tp:taxon-name-part taxon-name-part-type="order">Araneae</tp:taxon-name-part></tp:taxon-name>, <tp:taxon-name><tp:taxon-name-part taxon-name-part-type="family">Salticidae</tp:taxon-name-part></tp:taxon-name>, <tp:taxon-name><tp:taxon-name-part taxon-name-part-type="subtribe">Harmochirina</tp:taxon-name-part></tp:taxon-name>)</article-title><source>Zookeys</source><day>19</day><month>10</month><year>2016</year><volume>2016</volume><issue>625</issue><fpage>1</fpage><lpage>10</lpage><pub-id pub-id-type="doi">10.3897/zookeys.625.9891</pub-id></mixed-citation></tp:treatment-meta><tp:nomenclature><tp:taxon-name>
            <tp:taxon-name-part taxon-name-part-type="genus">Habronattus</tp:taxon-name-part>
            <tp:taxon-name-part taxon-name-part-type="species">arcalorus</tp:taxon-name-part>
            <object-id xmlns:xlink="http://www.w3.org/1999/xlink" content-type="zoobank" xlink:type="simple">http://zoobank.org/479C8BE5-6F5D-470E-9ECC-2F63175C6159</object-id>
          </tp:taxon-name><tp:taxon-authority>Maddison &amp; Maddison</tp:taxon-authority><tp:taxon-status xmlns:xlink="http://www.w3.org/1999/xlink" xlink:type="simple">sp. n.</tp:taxon-status><xref ref-type="fig" rid="F2">Figs 10–21</xref></tp:nomenclature><tp:treatment-sec sec-type="Holotype" id="SECID0EVDAE"><title>Holotype.</title><p>Male in <named-content xmlns:xlink="http://www.w3.org/1999/xlink" content-type="dwc:institutional_code" xlink:type="simple">UBC</named-content>-SEM, with labels: “TEXAS: Jeff Davis Co.: <named-content xmlns:xlink="http://www.w3.org/1999/xlink" xlink:type="simple" content-type="institution" xlink:href="http://grbio.org/institution/davis-mountains-state-park" id="NCID0EHEAE">Davis Mountains State Park</named-content> <named-content xmlns:xlink="http://www.w3.org/1999/xlink" content-type="dwc:verbatimCoordinates" xlink:type="simple"><named-content content-type="geo-json" specific-use="{&#34;type&#34;:&#34;Point&#34;,&#34;coordinates&#34;:[-103.939000,30.593000]}" id="NCID0EPEAE" xlink:type="simple">103.939°W, 30.593°N</named-content></named-content>, 22-23 April 1997 Maddison/Hedin/Hebets WPM#97-001” and “♂W167”.</p></tp:treatment-sec><tp:treatment-sec sec-type="Paratypes" id="SECID0EUEAE"><title>Paratypes</title><p>(5♂♂ 3♀♀). 1♂ (specimen W328) 1♀ (specimen W332) in <named-content xmlns:xlink="http://www.w3.org/1999/xlink" content-type="dwc:institutional_code" xlink:type="simple">UBC</named-content>-SEM; 1♂ 1♀ in <named-content xmlns:xlink="http://www.w3.org/1999/xlink" content-type="dwc:institutional_code" xlink:type="simple">AMNH</named-content>; 1♂ 1♀ in <named-content xmlns:xlink="http://www.w3.org/1999/xlink" content-type="dwc:institutional_code" xlink:type="simple">MCZ</named-content>; 2♂ in <named-content xmlns:xlink="http://www.w3.org/1999/xlink" content-type="dwc:institutional_code" xlink:type="simple">OSAC</named-content>; all with same data as holotype.</p></tp:treatment-sec><tp:treatment-sec sec-type="etymology" id="SECID0EBGAE"><title>Etymology.</title><p>The name is an arbitrary combination of letters, including the syllable “arc”, included to evoke the rainbow of colors in the male ornaments.</p></tp:treatment-sec><tp:treatment-sec sec-type="diagnosis" id="SECID0EGGAE"><title>Diagnosis.</title><p>The large triangular patella of the third leg of males is distinctive in salticids. <italic><tp:taxon-name><tp:taxon-name-part taxon-name-part-type="genus">Habronattus</tp:taxon-name-part> <tp:taxon-name-part taxon-name-part-type="species">viridipes</tp:taxon-name-part></tp:taxon-name></italic> (Hentz, 1846) has a triangular patella also (<xref ref-type="bibr" rid="B3">Griswold 1987</xref>: figure 99), but it is different from that of <italic><tp:taxon-name><tp:taxon-name-part taxon-name-part-type="genus">Habronattus</tp:taxon-name-part> <tp:taxon-name-part taxon-name-part-type="species">arcalorus</tp:taxon-name-part></tp:taxon-name></italic> in colour (orange-yellow with a black spot, rather than grey) and in having a terminal apophysis. <italic><tp:taxon-name><tp:taxon-name-part taxon-name-part-type="genus">Habronattus</tp:taxon-name-part> <tp:taxon-name-part taxon-name-part-type="species">californicus</tp:taxon-name-part></tp:taxon-name></italic> (Banks, 1904), also of the <italic><tp:taxon-name><tp:taxon-name-part taxon-name-part-type="species">clypeatus</tp:taxon-name-part></tp:taxon-name></italic> group, has a triangular patella (<xref ref-type="bibr" rid="B3">Griswold 1987</xref>: figure 107), but the patella is smaller and yellow and red. <italic><tp:taxon-name><tp:taxon-name-part taxon-name-part-type="genus">Habronattus</tp:taxon-name-part> <tp:taxon-name-part taxon-name-part-type="species">arcalorus</tp:taxon-name-part></tp:taxon-name></italic> also differs from <italic><tp:taxon-name><tp:taxon-name-part taxon-name-part-type="genus">Habronattus</tp:taxon-name-part> <tp:taxon-name-part taxon-name-part-type="species">californicus</tp:taxon-name-part></tp:taxon-name></italic> in having green first legs with a much denser fringe. Females of <italic><tp:taxon-name><tp:taxon-name-part taxon-name-part-type="genus">Habronattus</tp:taxon-name-part> <tp:taxon-name-part taxon-name-part-type="species">arcalorus</tp:taxon-name-part></tp:taxon-name></italic> are distinctive from most specimens of other <italic><tp:taxon-name><tp:taxon-name-part taxon-name-part-type="species">clypeatus</tp:taxon-name-part></tp:taxon-name></italic> group species in having a distinct black triangle on the thorax (Figs <xref ref-type="fig" rid="F2">19–20</xref>).</p><fig id="F2" position="float" orientation="portrait"><label>Figures 10–21.</label><caption><p>
          <italic><tp:taxon-name><tp:taxon-name-part taxon-name-part-type="genus">Habronattus</tp:taxon-name-part> <tp:taxon-name-part taxon-name-part-type="species">arcalorus</tp:taxon-name-part></tp:taxon-name></italic> sp. n. All specimens from Davis Mountains, Texas except Fig. <bold>12</bold>, from Cañon City, Colorado. <bold>(10–11</bold> paratype male W328) <bold>10</bold> left palp, ventral view <bold>11</bold> left palp, retrolateral view. <bold>12</bold> epigynum, ventral view, paratype female W332. Scale bar = 0.1 mm. 4 third leg femur, patella and tibia <bold>13–18</bold> living male <bold>19–20</bold> living females. <bold>21</bold> male in courtship pose. All photos credit W. P. Maddison.</p></caption><graphic xmlns:xlink="http://www.w3.org/1999/xlink" xlink:href="zookeys-625-001-g002.jpg" position="float" orientation="portrait" xlink:type="simple" id="oo_107200.jpg"/></fig></tp:treatment-sec><tp:treatment-sec sec-type="notes" id="SECID0EPKAE"><title>Note.</title><p>This species was referred to by <xref ref-type="bibr" rid="B4">Maddison and Hedin (2003)</xref> as <italic><tp:taxon-name><tp:taxon-name-part taxon-name-part-type="genus">Habronattus</tp:taxon-name-part></tp:taxon-name></italic> sp. (CNCTY) (and possibly also <italic><tp:taxon-name><tp:taxon-name-part taxon-name-part-type="genus">Habronattus</tp:taxon-name-part></tp:taxon-name></italic> sp. (CHIH); see note below on Chihuahuan form). Molecular data suggest that <italic><tp:taxon-name><tp:taxon-name-part taxon-name-part-type="genus">Habronattus</tp:taxon-name-part> <tp:taxon-name-part taxon-name-part-type="species">arcalorus</tp:taxon-name-part></tp:taxon-name></italic> and <italic><tp:taxon-name><tp:taxon-name-part taxon-name-part-type="genus">Habronattus</tp:taxon-name-part> <tp:taxon-name-part taxon-name-part-type="species">forticulus</tp:taxon-name-part></tp:taxon-name></italic> (Gertsch &amp; Mulaik, 1936) are outside the clade containing the bulk of the <italic><tp:taxon-name><tp:taxon-name-part taxon-name-part-type="species">clypeatus</tp:taxon-name-part></tp:taxon-name></italic> group species – <italic><tp:taxon-name><tp:taxon-name-part taxon-name-part-type="genus">Habronattus</tp:taxon-name-part> <tp:taxon-name-part taxon-name-part-type="species">aztecanus</tp:taxon-name-part></tp:taxon-name></italic> (Banks, 1898), <italic><tp:taxon-name><tp:taxon-name-part taxon-name-part-type="genus">Habronattus</tp:taxon-name-part> <tp:taxon-name-part taxon-name-part-type="species">californicus</tp:taxon-name-part></tp:taxon-name></italic> (Banks, 1904), <italic><tp:taxon-name><tp:taxon-name-part taxon-name-part-type="genus">Habronattus</tp:taxon-name-part> <tp:taxon-name-part taxon-name-part-type="species">clypeatus</tp:taxon-name-part></tp:taxon-name></italic>, <italic><tp:taxon-name><tp:taxon-name-part taxon-name-part-type="genus">Habronattus</tp:taxon-name-part> <tp:taxon-name-part taxon-name-part-type="species">divaricatus</tp:taxon-name-part></tp:taxon-name></italic> (Banks, 1898), <italic><tp:taxon-name><tp:taxon-name-part taxon-name-part-type="genus">Habronattus</tp:taxon-name-part> <tp:taxon-name-part taxon-name-part-type="species">dossenus</tp:taxon-name-part></tp:taxon-name></italic>, <italic><tp:taxon-name><tp:taxon-name-part taxon-name-part-type="genus">Habronattus</tp:taxon-name-part> <tp:taxon-name-part taxon-name-part-type="species">formosus</tp:taxon-name-part></tp:taxon-name></italic>, and <italic><tp:taxon-name><tp:taxon-name-part taxon-name-part-type="genus">Habronattus</tp:taxon-name-part> <tp:taxon-name-part taxon-name-part-type="species">velivolus</tp:taxon-name-part></tp:taxon-name></italic> Griswold, 1987. <italic><tp:taxon-name><tp:taxon-name-part taxon-name-part-type="genus">Habronattus</tp:taxon-name-part> <tp:taxon-name-part taxon-name-part-type="species">arcalorus</tp:taxon-name-part></tp:taxon-name></italic> and <italic><tp:taxon-name><tp:taxon-name-part taxon-name-part-type="genus">Habronattus</tp:taxon-name-part> <tp:taxon-name-part taxon-name-part-type="species">forticulus</tp:taxon-name-part></tp:taxon-name></italic> are the easternmost representatives of the <italic><tp:taxon-name><tp:taxon-name-part taxon-name-part-type="species">clypeatus</tp:taxon-name-part></tp:taxon-name></italic> group.</p></tp:treatment-sec><tp:treatment-sec sec-type="description" id="SECID0EJPAE"><title>Description.</title><p>
            <italic>Male</italic> (focal specimen: holotype, specimen W167). Carapace length 2.3; abdomen length 2.3. Structure of chelicerae, legs, and body typical for <italic><tp:taxon-name><tp:taxon-name-part taxon-name-part-type="genus">Habronattus</tp:taxon-name-part></tp:taxon-name></italic> and the <italic><tp:taxon-name><tp:taxon-name-part taxon-name-part-type="species">clypeatus</tp:taxon-name-part></tp:taxon-name></italic> group. Palp (Figs <xref ref-type="fig" rid="F2">10</xref>, <xref ref-type="fig" rid="F2">11</xref>) standard for the <italic><tp:taxon-name><tp:taxon-name-part taxon-name-part-type="species">clypeatus</tp:taxon-name-part></tp:taxon-name></italic> group (<xref ref-type="bibr" rid="B3">Griswold 1987</xref> figures 180, 181, 203), with the embolus arising at about 3:00 and the basal portion of the terminal apophysis pointing to 6:00. The tibial apophysis is hooked from ventral view (Fig. <xref ref-type="fig" rid="F2">10</xref>); in retrolateral view it narrows abruptly before its tip leans ventrally (Fig. <xref ref-type="fig" rid="F2">11</xref>). First legs (Figs <xref ref-type="fig" rid="F2">14</xref>, <xref ref-type="fig" rid="F2">15</xref>, <xref ref-type="fig" rid="F2">18</xref>, <xref ref-type="fig" rid="F2">21</xref>): Fringed laterally on the femur, patella, and tibia. Femur prolaterally and ventrally covered with spoon-shaped setae, swollen at the tips. Tibia with two large spatulate macrosetae prolaterally. Third legs (Figs <xref ref-type="fig" rid="F2">13</xref>, <xref ref-type="fig" rid="F2">16</xref>, <xref ref-type="fig" rid="F2">17</xref>): Patella swollen into a large triangle. Colour in life (Figs <xref ref-type="fig" rid="F2">14–18</xref>, <xref ref-type="fig" rid="F2">21</xref>): Chelicerae dark, with white setae medially. Palp femur and patella covered with beige scales above; cymbium with scattered white erect setae, especially retrolaterally. First leg dark above, but with light green integument below, and with dense fringes of erect setae prolaterally and retrolaterally on the femur, patella and tibia. These fringes are orange on the femur prolaterally, grading to white elsewhere on femur, patella, and tibia. Spoon-shaped setae on underside of first femur are white at tips. Femur of third leg with transverse white and dark bands (Figs <xref ref-type="fig" rid="F2">13</xref>, <xref ref-type="fig" rid="F2">16</xref>) in basal half, blue-white scales in distal half that match similar blue-white scales at front of abdomen <!--PageBreak-->(Figs <xref ref-type="fig" rid="F2">14–18</xref>). Third patella steel-grey with a white fringe above; tibia black with pale band rising obliquely toward the distal and dorsal (Figs <xref ref-type="fig" rid="F2">13</xref>, <xref ref-type="fig" rid="F2">17</xref>). Clypeus covered in white setae except for a dark band descending obliquely from each <abbrev xmlns:xlink="http://www.w3.org/1999/xlink" xlink:title="anterior median eyes" id="ABBRID0E1SAE" xlink:type="simple">AME</abbrev>. Ocular area rust-coloured, with thin tan band arching between PMEs. Pale thoracic bands wide anteriorly, narrowing to a point at back margin. Abdomen with generous basal band of blue-white scales, broken at the front by two small black lines (Fig. <xref ref-type="fig" rid="F2">14</xref>). Longitudinal medial band of pale scales on dorsum of abdomen triangular, much wider at front than back. Colour in alcohol: more or less as in life, but with first leg integument yellow-orange, no longer green, and bluish cast of third femur and abdominal basal band not visible.</p><p>
            <italic>Female</italic> (focal specimen: paratype, specimen W332). Carapace length 2.7; abdomen length 2.8. Structure typical for <italic><tp:taxon-name><tp:taxon-name-part taxon-name-part-type="genus">Habronattus</tp:taxon-name-part></tp:taxon-name></italic> and the <italic><tp:taxon-name><tp:taxon-name-part taxon-name-part-type="species">clypeatus</tp:taxon-name-part></tp:taxon-name></italic> group. Epigynum (Fig. <xref ref-type="fig" rid="F2">12</xref>) with long narrow central pocket in front of which is a small semicircular atrium, as is usual for the species group. Colour (Figs <xref ref-type="fig" rid="F2">19–20</xref>): Uniform beige to tan, with black triangular patch on posterior thorax. Some specimens show two longitudinal dark bands on abdomen (Fig. <xref ref-type="fig" rid="F2">20</xref>). The clypeus is covered with white scales, but a hint of the dark oblique bands of the male can be seen beneath the white scales. Likewise, there is a hint of the transverse bands on the third femur.</p></tp:treatment-sec><tp:treatment-sec sec-type="material" id="SECID0EDUAE"><title>Additional material examined.</title><p>USA: TEXAS: Jeff Davis Co.: <named-content xmlns:xlink="http://www.w3.org/1999/xlink" xlink:type="simple" content-type="institution" xlink:href="http://grbio.org/institution/davis-mountains-state-park" id="NCID0EMUAE">Davis Mountains State Park</named-content> <named-content xmlns:xlink="http://www.w3.org/1999/xlink" content-type="dwc:verbatimCoordinates" xlink:type="simple"><named-content content-type="geo-json" specific-use="{&#34;type&#34;:&#34;Point&#34;,&#34;coordinates&#34;:[-103.939000,30.593000]}" id="NCID0EUUAE" xlink:type="simple">103.939°W, 30.593°N</named-content></named-content>, 22–23 April 1997 Maddison/Hedin/Hebets WPM#97-001 (11 ♂♂, 2 ♀♀, 6 subadult ♂♂, 16 other juveniles). TEXAS: Jeff Davis Co.: Davis Mountains, roadside, highway 118 <named-content xmlns:xlink="http://www.w3.org/1999/xlink" content-type="dwc:verbatimCoordinates" xlink:type="simple"><named-content content-type="geo-json" specific-use="{&#34;type&#34;:&#34;Point&#34;,&#34;coordinates&#34;:[-104.098000,30.704000]}" id="NCID0E3UAE" xlink:type="simple">104.098°W, 30.704°N</named-content></named-content>, 23 April 1997 Maddison/Hedin/Hebets WPM#97-003 (2 ♂♂ 1 ♀). COLORADO: Fremont Co., Royal View Campground. ~9 mi W of Cañon City on HWY 50. <named-content xmlns:xlink="http://www.w3.org/1999/xlink" content-type="dwc:verbatimCoordinates" xlink:type="simple"><named-content content-type="geo-json" specific-use="{&#34;type&#34;:&#34;Point&#34;,&#34;coordinates&#34;:[-105.354000,38.495000]}" id="NCID0EEVAE" xlink:type="simple">N38.495° W105.354°</named-content></named-content>. 24 May 1982 D. &amp; W. Maddison WPM#82-108 (10 ♂♂, 6 ♀♀).</p></tp:treatment-sec><tp:treatment-sec sec-type="Chihuahuan form" id="SECID0EJVAE"><title>Chihuahuan form.</title><p>Specimens of a form that may be either a geographical variant of <italic><tp:taxon-name><tp:taxon-name-part taxon-name-part-type="genus">Habronattus</tp:taxon-name-part> <tp:taxon-name-part taxon-name-part-type="species">arcalorus</tp:taxon-name-part></tp:taxon-name></italic>, or a distinct species, were found in the Tomochic area of Chihuahua, Mexico (Figs <xref ref-type="fig" rid="F3">22–26</xref>). This is the form referred to by <xref ref-type="bibr" rid="B4">Maddison and Hedin (2003)</xref> as “<italic><tp:taxon-name><tp:taxon-name-part taxon-name-part-type="genus">Habronattus</tp:taxon-name-part></tp:taxon-name></italic> sp. (CHIH)”. The markings, robust body, and dense fringes on the male first leg match those of <italic><tp:taxon-name><tp:taxon-name-part taxon-name-part-type="genus">Habronattus</tp:taxon-name-part> <tp:taxon-name-part taxon-name-part-type="species">arcalorus</tp:taxon-name-part></tp:taxon-name></italic>, but the third patella is different (Figs <xref ref-type="fig" rid="F3">24</xref>, <xref ref-type="fig" rid="F3">26</xref>): smaller, rounded, dark red in the distal half. The tip of the femur is dark red with white bands, not blue-white as in <italic><tp:taxon-name><tp:taxon-name-part taxon-name-part-type="genus">Habronattus</tp:taxon-name-part> <tp:taxon-name-part taxon-name-part-type="species">arcalorus</tp:taxon-name-part></tp:taxon-name></italic>. The front of the abdomen is not bluish, nor does the basal band have two clear dark stripes. <italic><tp:taxon-name><tp:taxon-name-part taxon-name-part-type="genus">Habronattus</tp:taxon-name-part> <tp:taxon-name-part taxon-name-part-type="species">arcalorus</tp:taxon-name-part></tp:taxon-name></italic> and the Chihuahuan form do not group together by mitochondrial data in <xref ref-type="bibr" rid="B4">Maddison and Hedin’s (2003)</xref> gene tree, but Maddison and Hedin suggest there is introgression from the <italic><tp:taxon-name><tp:taxon-name-part taxon-name-part-type="species">coecatus</tp:taxon-name-part></tp:taxon-name></italic> group into the Chihuahuan form, and nuclear data are lacking. It seems likely that a diversity of geographic forms exists in satellite ranges of the Sierra Madre Occidental and Sierra Madre Oriental in Chihuahua and Coahuila, yet to be discovered. Until more detailed studies are done, we will avoid giving a new taxon name to the Chihuahan form, and call it <tp:taxon-name><tp:taxon-name-part taxon-name-part-type="genus">Habronattus</tp:taxon-name-part> <tp:taxon-name-part taxon-name-part-type="uncertainty-rank">cf.</tp:taxon-name-part> <tp:taxon-name-part taxon-name-part-type="species">arcalorus</tp:taxon-name-part></tp:taxon-name> (“CHIH”). The material examined of the Chihuahuan form (all in <named-content xmlns:xlink="http://www.w3.org/1999/xlink" content-type="dwc:institutional_code" xlink:type="simple">UBC</named-content>-SEM) is: MEXICO: CHIHUAHUA: 1 mi E of Tomochic on HWY 16. 14 Mar 1996 Susan Masta (6 ♂♂, 5 ♀♀). CHIHUAHUA: 2.7 mi E of Tomochic on HWY 16. 14 Mar 1996 Susan Masta (2 ♀♀). CHIHUAHUA: 10.1 mi <!--PageBreak-->E of Tomochic on HWY 16. 14 Mar 1996 Susan Masta (4 ♂♂, 4 ♀♀). CHIHUAHUA: 15 mi N of Madera road to 40 Casas archaeological zone. 15 Mar 1996 Susan Masta (2 ♂♂, 1 ♀).</p><fig id="F3" position="float" orientation="portrait"><label>Figures 22–26.</label><caption><p>
          <tp:taxon-name><tp:taxon-name-part taxon-name-part-type="genus">Habronattus</tp:taxon-name-part> <tp:taxon-name-part taxon-name-part-type="uncertainty-rank">cf.</tp:taxon-name-part> <tp:taxon-name-part taxon-name-part-type="species">arcalorus</tp:taxon-name-part></tp:taxon-name> (“CHIH”). All specimens from near Tomochic, Chihuahua. <bold>22–23</bold> living male. <bold>24</bold> third leg, living male <bold>25</bold> female <bold>26</bold> third leg in alcohol. All photos credit W. P. Maddison.</p></caption><graphic xmlns:xlink="http://www.w3.org/1999/xlink" xlink:href="zookeys-625-001-g003.jpg" position="float" orientation="portrait" xlink:type="simple" id="oo_107201.jpg"/></fig></tp:treatment-sec><tp:treatment-sec sec-type="natural history" id="SECID0EVZAE"><title>Natural history.</title><p>
            <italic><tp:taxon-name><tp:taxon-name-part taxon-name-part-type="genus">Habronattus</tp:taxon-name-part> <tp:taxon-name-part taxon-name-part-type="species">arcalorus</tp:taxon-name-part></tp:taxon-name></italic> was found abundantly in both areas in which it was collected. At the Cañon City locality it was found on rocks on a dry hillside with sparse vegetation and pinyon pines (Fig. <xref ref-type="fig" rid="F5">33</xref>). In the Davis Mountains of Texas it was found on oak leaf litter mixed with grass and rocks in a stream valley, and on rocks mixed with grass in a juniper-pinyon-oak woodland. Fig. <xref ref-type="fig" rid="F2">21</xref> shows a male in courtship pose. <xref ref-type="bibr" rid="B5">Maddison and Leduc-Robert (2013)</xref> report the karyotype of <italic><tp:taxon-name><tp:taxon-name-part taxon-name-part-type="genus">Habronattus</tp:taxon-name-part> <tp:taxon-name-part taxon-name-part-type="species">arcalorus</tp:taxon-name-part></tp:taxon-name></italic> as 26 acrocentric autosomes plus 2 acrocentric X chromosomes in males, as is typical for salticids.</p></tp:treatment-sec><tp:treatment-sec><!--Section generated to contain objects referenced in tp:taxon-treatment.--><fig id="F5" position="float" orientation="portrait"><label>Figures 33–34.</label><caption><p>Habitats of <italic><tp:taxon-name><tp:taxon-name-part taxon-name-part-type="genus">Habronattus</tp:taxon-name-part> <tp:taxon-name-part taxon-name-part-type="species">arcalorus</tp:taxon-name-part></tp:taxon-name></italic> and <italic><tp:taxon-name><tp:taxon-name-part taxon-name-part-type="genus">Habronattus</tp:taxon-name-part> <tp:taxon-name-part taxon-name-part-type="species">gilaensis</tp:taxon-name-part></tp:taxon-name></italic>. <bold>33</bold> <italic><tp:taxon-name><tp:taxon-name-part taxon-name-part-type="genus">Habronattus</tp:taxon-name-part> <tp:taxon-name-part taxon-name-part-type="species">arcalorus</tp:taxon-name-part></tp:taxon-name></italic> habitat with second author searching for specimens, USA: Colorado: ~9 mi W of Cañon City, <named-content xmlns:xlink="http://www.w3.org/1999/xlink" content-type="dwc:verbatimCoordinates" xlink:type="simple"><named-content content-type="geo-json" specific-use="{&#34;type&#34;:&#34;Point&#34;,&#34;coordinates&#34;:[-105.354000,38.495000]}" id="NCID0EGMAG" xlink:type="simple">38.495°N, 105.354°W</named-content></named-content>, 24 May 1982 WPM#82–109 <bold>34</bold> <italic><tp:taxon-name><tp:taxon-name-part taxon-name-part-type="genus">Habronattus</tp:taxon-name-part> <tp:taxon-name-part taxon-name-part-type="species">gilaensis</tp:taxon-name-part></tp:taxon-name></italic> habitat (on ground in foreground), USA: New Mexico: Grant Co., Gila River, Billings Vista, <named-content xmlns:xlink="http://www.w3.org/1999/xlink" content-type="dwc:verbatimCoordinates" xlink:type="simple"><named-content content-type="geo-json" specific-use="{&#34;type&#34;:&#34;Point&#34;,&#34;coordinates&#34;:[-108.601100,32.813700]}" id="NCID0E5MAG" xlink:type="simple">32.8137°N, 108.6011°W</named-content></named-content>, 11 August 2005 DRM 05.042.</p></caption><graphic xmlns:xlink="http://www.w3.org/1999/xlink" xlink:href="zookeys-625-001-g005.jpg" position="float" orientation="portrait" xlink:type="simple" id="oo_107203.jpg"/></fig></tp:treatment-sec><ref-list><ref id="B3"><mixed-citation xmlns:xlink="http://www.w3.org/1999/xlink" xlink:type="simple">
          <person-group><name name-style="western"><surname>Griswold</surname><given-names>CE</given-names></name></person-group> (<year>1987</year>) <article-title>A revision of the jumping spider genus <italic><tp:taxon-name><tp:taxon-name-part taxon-name-part-type="genus">Habronattus</tp:taxon-name-part></tp:taxon-name></italic> F.O.P.-Cambridge (<tp:taxon-name><tp:taxon-name-part taxon-name-part-type="order">Araneae</tp:taxon-name-part></tp:taxon-name>; <tp:taxon-name><tp:taxon-name-part taxon-name-part-type="family">Salticidae</tp:taxon-name-part></tp:taxon-name>), with phenetic and cladistic analyses.</article-title> <source>The University of California Publications in Entomology</source> <volume>107</volume>: <fpage>1</fpage>–<lpage>344</lpage>.</mixed-citation></ref><ref id="B4"><mixed-citation xmlns:xlink="http://www.w3.org/1999/xlink" xlink:type="simple">
          <person-group><name name-style="western"><surname>Maddison</surname><given-names>WP</given-names></name><name name-style="western"><surname>Hedin</surname><given-names>MC</given-names></name></person-group> (<year>2003</year>) <article-title>Phylogeny of <italic><tp:taxon-name><tp:taxon-name-part taxon-name-part-type="genus">Habronattus</tp:taxon-name-part></tp:taxon-name></italic> jumping spiders (<tp:taxon-name><tp:taxon-name-part taxon-name-part-type="order">Araneae</tp:taxon-name-part></tp:taxon-name>: <tp:taxon-name><tp:taxon-name-part taxon-name-part-type="family">Salticidae</tp:taxon-name-part></tp:taxon-name>), with consideration of genital and courtship evolution.</article-title> <source>Systematic Entomology</source> <volume>28</volume>: <fpage>1</fpage>–<lpage>21</lpage>. doi: <ext-link xlink:type="simple" ext-link-type="doi" xlink:href="10.1046/j.1365-3113.2003.00195.x">10.1046/j.1365-3113.2003.00195.x</ext-link></mixed-citation></ref><ref id="B5"><mixed-citation xmlns:xlink="http://www.w3.org/1999/xlink" xlink:type="simple">
          <person-group><name name-style="western"><surname>Maddison</surname><given-names>WP</given-names></name><name name-style="western"><surname>Leduc-Robert</surname><given-names>G</given-names></name></person-group> (<year>2013</year>) <article-title>Multiple origins of sex chromosome fusions correlated with chiasma localization in <italic><tp:taxon-name><tp:taxon-name-part taxon-name-part-type="genus">Habronattus</tp:taxon-name-part></tp:taxon-name></italic> jumping spiders (<tp:taxon-name><tp:taxon-name-part taxon-name-part-type="order">Araneae</tp:taxon-name-part></tp:taxon-name>: <tp:taxon-name><tp:taxon-name-part taxon-name-part-type="family">Salticidae</tp:taxon-name-part></tp:taxon-name>).</article-title> <source>Evolution</source> <volume>67</volume>: <fpage>2258</fpage>–<lpage>2272</lpage>. doi: <ext-link xlink:type="simple" ext-link-type="doi" xlink:href="10.1111/evo.12109">10.1111/evo.12109</ext-link></mixed-citation></ref></ref-list></tp:taxon-treatment>
