# Supplementary material for: Two new jumping spider species of the Habronattus clypeatus group (Araneae, Salticidae, Harmochirina)
Source: Zookeys. 2016 Oct 19;(625):1–10. doi: 10.3897/zookeys.625.9891 (PMC5096359; doi:10.3897/zookeys.625.9891)
Supplement: XML Treatment for Habronattus gilaensis [file zookeys.625.9891-treatment2.xml]

<!DOCTYPE tp:taxon-treatment
  PUBLIC "-//TaxonX//DTD Taxonomic Treatment Publishing DTD v0 20100105//EN" "tax-treatment-NSO.dtd">
<tp:taxon-treatment xmlns:tp="http://www.plazi.org/taxpub"><tp:treatment-meta><kwd-group><label>Taxon classification</label><kwd><named-content content-type="kingdom">Animalia</named-content></kwd><kwd><named-content content-type="order">Araneae</named-content></kwd><kwd><named-content content-type="family">Salticidae</named-content></kwd></kwd-group><mixed-citation publication-type="journal"><person-group><name><surname>Maddison</surname><given-names>Wayne P.</given-names></name><name><surname>Maddison</surname><given-names>David R.</given-names></name></person-group><article-title>Two new jumping spider species of the <italic><tp:taxon-name><tp:taxon-name-part taxon-name-part-type="genus">Habronattus</tp:taxon-name-part> <tp:taxon-name-part taxon-name-part-type="species">clypeatus</tp:taxon-name-part></tp:taxon-name></italic> group (<tp:taxon-name><tp:taxon-name-part taxon-name-part-type="order">Araneae</tp:taxon-name-part></tp:taxon-name>, <tp:taxon-name><tp:taxon-name-part taxon-name-part-type="family">Salticidae</tp:taxon-name-part></tp:taxon-name>, <tp:taxon-name><tp:taxon-name-part taxon-name-part-type="subtribe">Harmochirina</tp:taxon-name-part></tp:taxon-name>)</article-title><source>Zookeys</source><day>19</day><month>10</month><year>2016</year><volume>2016</volume><issue>625</issue><fpage>1</fpage><lpage>10</lpage><pub-id pub-id-type="doi">10.3897/zookeys.625.9891</pub-id></mixed-citation></tp:treatment-meta><tp:nomenclature><tp:taxon-name>
            <tp:taxon-name-part taxon-name-part-type="genus">Habronattus</tp:taxon-name-part>
            <tp:taxon-name-part taxon-name-part-type="species">gilaensis</tp:taxon-name-part>
            <object-id xmlns:xlink="http://www.w3.org/1999/xlink" content-type="zoobank" xlink:type="simple">http://zoobank.org/B708C045-57ED-4286-806E-E96615C6ADF3</object-id>
          </tp:taxon-name><tp:taxon-authority>Maddison &amp; Maddison</tp:taxon-authority><tp:taxon-status xmlns:xlink="http://www.w3.org/1999/xlink" xlink:type="simple">sp. n.</tp:taxon-status><xref ref-type="fig" rid="F4">Figs 27–32</xref><!--PageBreak--></tp:nomenclature><tp:treatment-sec sec-type="Holotype" id="SECID0EF3AE"><title>Holotype.</title><p>male in <named-content xmlns:xlink="http://www.w3.org/1999/xlink" content-type="dwc:institutional_code" xlink:type="simple">UBC</named-content>-SEM, with labels “USA: New Mexico: Grant Co., Bill Evans Lake, 1400 m. <named-content xmlns:xlink="http://www.w3.org/1999/xlink" content-type="dwc:verbatimCoordinates" xlink:type="simple"><named-content content-type="geo-json" specific-use="{&#34;type&#34;:&#34;Point&#34;,&#34;coordinates&#34;:[-108.578400,32.865000]}" id="NCID0E53AE" xlink:type="simple">32.865°N, 108.5784°W</named-content></named-content>, 10 April 1996 D.R. Maddison DRM96.015” and “W123”.</p></tp:treatment-sec><tp:treatment-sec sec-type="Paratypes" id="SECID0ED4AE"><title>Paratypes</title><p>(5♂♂ 2♀♀). New Mexico: Grant Co., Gila River, Billings Vista, <named-content xmlns:xlink="http://www.w3.org/1999/xlink" content-type="dwc:verbatimCoordinates" xlink:type="simple"><named-content content-type="geo-json" specific-use="{&#34;type&#34;:&#34;Point&#34;,&#34;coordinates&#34;:[-108.601100,32.813700]}" id="NCID0EM4AE" xlink:type="simple">32.8137°N, 108.6011°W</named-content></named-content>, 11 August 2005 D.R. Maddison DRM 05.042 (1♂ in each of <named-content xmlns:xlink="http://www.w3.org/1999/xlink" content-type="dwc:institutional_code" xlink:type="simple">AMNH</named-content>, <named-content xmlns:xlink="http://www.w3.org/1999/xlink" content-type="dwc:institutional_code" xlink:type="simple">MCZ</named-content>, <named-content xmlns:xlink="http://www.w3.org/1999/xlink" content-type="dwc:institutional_code" xlink:type="simple">OSAC</named-content>; 1♀ in <named-content xmlns:xlink="http://www.w3.org/1999/xlink" content-type="dwc:institutional_code" xlink:type="simple">UBC</named-content>-SEM); New Mexico: Grant Co., Bill Evans Lake, 1400 m. <named-content xmlns:xlink="http://www.w3.org/1999/xlink" content-type="dwc:verbatimCoordinates" xlink:type="simple"><named-content content-type="geo-json" specific-use="{&#34;type&#34;:&#34;Point&#34;,&#34;coordinates&#34;:[-108.578400,32.865000]}" id="NCID0E25AE" xlink:type="simple">32.865°N, 108.5784°W</named-content></named-content>, 10 April 1996 D.R. Maddison DRM96.015 <!--PageBreak-->(1♂ in <named-content xmlns:xlink="http://www.w3.org/1999/xlink" content-type="dwc:institutional_code" xlink:type="simple">UBC</named-content>-SEM); New Mexico: Grant Co., route 90 S of Tyrone, 1755 m. <named-content xmlns:xlink="http://www.w3.org/1999/xlink" content-type="dwc:verbatimCoordinates" xlink:type="simple"><named-content content-type="geo-json" specific-use="{&#34;type&#34;:&#34;Point&#34;,&#34;coordinates&#34;:[-108.304300,32.702000]}" id="NCID0ER6AE" xlink:type="simple">32.702°N, 108.3043°W</named-content></named-content>, 10 April 1996 D.R. Maddison DRM96.016 (1♂ in <named-content xmlns:xlink="http://www.w3.org/1999/xlink" content-type="dwc:institutional_code" xlink:type="simple">UBC</named-content>-SEM); New Mexico: Walnut Creek Road NW of Silver City, <named-content xmlns:xlink="http://www.w3.org/1999/xlink" content-type="dwc:verbatimCoordinates" xlink:type="simple"><named-content content-type="geo-json" specific-use="{&#34;type&#34;:&#34;Point&#34;,&#34;coordinates&#34;:[-108.332600,32.830900]}" id="NCID0EGAAG" xlink:type="simple">32.8309°N, 108.3326°W</named-content></named-content>, 6 April 2012, C. Wu (1♀ in <named-content xmlns:xlink="http://www.w3.org/1999/xlink" content-type="dwc:institutional_code" xlink:type="simple">UBC</named-content>-SEM, “female 434” of D. Elias laboratory);</p></tp:treatment-sec><tp:treatment-sec sec-type="etymology" id="SECID0EXAAG"><title>Etymology.</title><p>The name refers to the known distribution of this species, in the region of the Gila River drainage of New Mexico.</p></tp:treatment-sec><tp:treatment-sec sec-type="diagnosis" id="SECID0E3AAG"><title>Diagnosis.</title><p>The third leg has an unornamented patella and tibia (Fig. <xref ref-type="fig" rid="F4">30</xref>), unlike all other members of the <italic><tp:taxon-name><tp:taxon-name-part taxon-name-part-type="genus">Habronattus</tp:taxon-name-part> <tp:taxon-name-part taxon-name-part-type="species">clypeatus</tp:taxon-name-part></tp:taxon-name></italic> group (Figs <xref ref-type="fig" rid="F1">1–9</xref>). The only other species of the group with green first legs in the male are <italic><tp:taxon-name><tp:taxon-name-part taxon-name-part-type="genus">Habronattus</tp:taxon-name-part> <tp:taxon-name-part taxon-name-part-type="species">dossenus</tp:taxon-name-part></tp:taxon-name></italic> and <italic><tp:taxon-name><tp:taxon-name-part taxon-name-part-type="genus">Habronattus</tp:taxon-name-part> <tp:taxon-name-part taxon-name-part-type="species">arcalorus</tp:taxon-name-part></tp:taxon-name></italic>. From <italic><tp:taxon-name><tp:taxon-name-part taxon-name-part-type="genus">Habronattus</tp:taxon-name-part> <tp:taxon-name-part taxon-name-part-type="species">arcalorus</tp:taxon-name-part></tp:taxon-name></italic>, <italic><tp:taxon-name><tp:taxon-name-part taxon-name-part-type="genus">Habronattus</tp:taxon-name-part> <tp:taxon-name-part taxon-name-part-type="species">gilaensis</tp:taxon-name-part></tp:taxon-name></italic> differs in many details of ornamentation, especially the third leg. <italic><tp:taxon-name><tp:taxon-name-part taxon-name-part-type="genus">Habronattus</tp:taxon-name-part> <tp:taxon-name-part taxon-name-part-type="species">gilaensis</tp:taxon-name-part></tp:taxon-name></italic> is most similar to <italic><tp:taxon-name><tp:taxon-name-part taxon-name-part-type="genus">Habronattus</tp:taxon-name-part> <tp:taxon-name-part taxon-name-part-type="species">dossenus</tp:taxon-name-part></tp:taxon-name></italic>, but differs (in males) in almost complete lack of ornamentation on the third leg, in the paler ocular area, denser and longer fringes on the first leg, denser covering of white setae on the cymbium, and in having the white scales on the side of the carapace broken by a black band extending posteriorly.</p><fig id="F4" position="float" orientation="portrait"><label>Figures 27–32.</label><caption><p>
          <italic><tp:taxon-name><tp:taxon-name-part taxon-name-part-type="genus">Habronattus</tp:taxon-name-part> <tp:taxon-name-part taxon-name-part-type="species">gilaensis</tp:taxon-name-part></tp:taxon-name></italic>, sp. n. <bold>27–28</bold> male holotype left palp <bold>29</bold> Paratype female epigynum, ventral view <bold>30–32</bold> living male from south of Tyrone, New Mexico (<named-content xmlns:xlink="http://www.w3.org/1999/xlink" content-type="dwc:verbatimCoordinates" xlink:type="simple"><named-content content-type="geo-json" specific-use="{&#34;type&#34;:&#34;Point&#34;,&#34;coordinates&#34;:[-108.304300,32.702000]}" id="NCID0ELEAG" xlink:type="simple">32.702°N 108.3043°W</named-content></named-content>) <bold>30</bold> is anterior lateral view of third leg. All photos credit W. P. Maddison.</p></caption><graphic xmlns:xlink="http://www.w3.org/1999/xlink" xlink:href="zookeys-625-001-g004.jpg" position="float" orientation="portrait" xlink:type="simple" id="oo_107202.jpg"/></fig></tp:treatment-sec><tp:treatment-sec sec-type="notes" id="SECID0EXEAG"><title>Note.</title><p>This species was referred to as <tp:taxon-name><tp:taxon-name-part taxon-name-part-type="genus">Habronattus</tp:taxon-name-part> <tp:taxon-name-part taxon-name-part-type="uncertainty-rank">cf.</tp:taxon-name-part> <tp:taxon-name-part taxon-name-part-type="species">dossenus</tp:taxon-name-part></tp:taxon-name> by <xref ref-type="bibr" rid="B4">Maddison and Hedin (2003)</xref>.</p></tp:treatment-sec><tp:treatment-sec sec-type="description" id="SECID0EMFAG"><title>Description.</title><p>
            <italic>Male</italic> (focal specimen: holotype, specimen W123). Carapace length 2.2; abdomen length 2.0. Structure of chelicerae, legs, and body typical for <italic><tp:taxon-name><tp:taxon-name-part taxon-name-part-type="genus">Habronattus</tp:taxon-name-part></tp:taxon-name></italic> and the <italic><tp:taxon-name><tp:taxon-name-part taxon-name-part-type="species">clypeatus</tp:taxon-name-part></tp:taxon-name></italic> group. Palp (Figs <xref ref-type="fig" rid="F4">27–28</xref>) standard for the <italic><tp:taxon-name><tp:taxon-name-part taxon-name-part-type="species">clypeatus</tp:taxon-name-part></tp:taxon-name></italic> group, very similar to that of <italic><tp:taxon-name><tp:taxon-name-part taxon-name-part-type="genus">Habronattus</tp:taxon-name-part> <tp:taxon-name-part taxon-name-part-type="species">arcalorus</tp:taxon-name-part></tp:taxon-name></italic>. First legs (Figs <xref ref-type="fig" rid="F4">31</xref>, <xref ref-type="fig" rid="F4">32</xref>): Dense fringes of erect setae retrolaterally on the femur, and prolaterally and retrolaterally on the patella and tibia. The setae of these fringes are simple, not swollen as in <italic><tp:taxon-name><tp:taxon-name-part taxon-name-part-type="genus">Habronattus</tp:taxon-name-part> <tp:taxon-name-part taxon-name-part-type="species">arcalorus</tp:taxon-name-part></tp:taxon-name></italic>. Tibia with two large spatulate macrosetae prolaterally. Third legs (Figs <xref ref-type="fig" rid="F4">30</xref>, <xref ref-type="fig" rid="F4">32</xref>): Almost as in female, little modified. Colour in life (Figs <xref ref-type="fig" rid="F4">31</xref>, <xref ref-type="fig" rid="F4">32</xref>): Chelicerae dark, with white setae medially. Palp femur and patella covered with beige scales above; cymbium fairly densely covered with white setae. First leg dark above, but with green integument below, and fringes tan to white. Femur of third leg with indistinct transverse bands (Figs <xref ref-type="fig" rid="F4">30</xref>, <xref ref-type="fig" rid="F4">32</xref>). Clypeus covered in white setae except for a dark band descending obliquely from each <abbrev xmlns:xlink="http://www.w3.org/1999/xlink" xlink:title="anterior median eyes" id="ABBRID0EHIAG" xlink:type="simple">AME</abbrev>. Ocular area light brown to tan, with thin tan bands arching between PMEs. Pale thoracic bands wide anteriorly, narrowing to a point at back margin. Abdomen with basal band of white scales broken at the front by two small black lines (Fig. <xref ref-type="fig" rid="F4">31</xref>). Longitudinal medial band of pale scales on dorsum of abdomen narrow. Medial longitudinal dark band on underside of abdomen. The dark clypeal bands, pale arching band in the ocular area, and broken basal band are also typical for the <italic><tp:taxon-name><tp:taxon-name-part taxon-name-part-type="species">clypeatus</tp:taxon-name-part></tp:taxon-name></italic> group. Colour in alcohol: more or less as in life, but with first leg integument yellow-orange, no longer green.</p><p>
            <italic>Female</italic> (focal specimen: paratype, “female 434”). Carapace length 2.6; abdomen length 3.2. Structure typical for <italic><tp:taxon-name><tp:taxon-name-part taxon-name-part-type="genus">Habronattus</tp:taxon-name-part></tp:taxon-name></italic> and the <italic><tp:taxon-name><tp:taxon-name-part taxon-name-part-type="species">clypeatus</tp:taxon-name-part></tp:taxon-name></italic> group. Epigynum (Fig. <xref ref-type="fig" rid="F4">29</xref>) with long narrow central pocket in front of which is a small semicircular atrium, as is usual for the species group. Colour: uniform beige to tan scales covering body. Clypeus covered with white scales. Third femur with a hint of the transverse bands seen in the male.</p></tp:treatment-sec><tp:treatment-sec sec-type="material" id="SECID0ESJAG"><title>Additional material examined.</title><p>USA: New Mexico: Grant Co., route 90 S of Tyrone, 1755 m. <named-content xmlns:xlink="http://www.w3.org/1999/xlink" content-type="dwc:verbatimCoordinates" xlink:type="simple"><named-content content-type="geo-json" specific-use="{&#34;type&#34;:&#34;Point&#34;,&#34;coordinates&#34;:[-108.304300,32.702000]}" id="NCID0E5JAG" xlink:type="simple">32.702°N, 108.3043°W</named-content></named-content>. 10 April 1996. D.R. Maddison. DRM96-016 (3 ♂♂). New Mexico: Grant Co., Big Burro Mountains, road from Lordsburg <!--PageBreak-->to Silver City. <named-content xmlns:xlink="http://www.w3.org/1999/xlink" content-type="dwc:verbatimCoordinates" xlink:type="simple"><named-content content-type="geo-json" specific-use="{&#34;type&#34;:&#34;Point&#34;,&#34;coordinates&#34;:[-108.464000,32.505000]}" id="NCID0EIKAG" xlink:type="simple">32.505°N, 108.464°W</named-content></named-content>. 9 August 1997. W. Maddison &amp; M. Hedin. WPM#97-028 (1 ♂).</p></tp:treatment-sec><tp:treatment-sec sec-type="natural history" id="SECID0ENKAG"><title>Natural history.</title><p>Found on open dry ground, on rocks and leaf litter (Fig. <xref ref-type="fig" rid="F5">34</xref>).</p><fig id="F5" position="float" orientation="portrait"><label>Figures 33–34.</label><caption><p>Habitats of <italic><tp:taxon-name><tp:taxon-name-part taxon-name-part-type="genus">Habronattus</tp:taxon-name-part> <tp:taxon-name-part taxon-name-part-type="species">arcalorus</tp:taxon-name-part></tp:taxon-name></italic> and <italic><tp:taxon-name><tp:taxon-name-part taxon-name-part-type="genus">Habronattus</tp:taxon-name-part> <tp:taxon-name-part taxon-name-part-type="species">gilaensis</tp:taxon-name-part></tp:taxon-name></italic>. <bold>33</bold> <italic><tp:taxon-name><tp:taxon-name-part taxon-name-part-type="genus">Habronattus</tp:taxon-name-part> <tp:taxon-name-part taxon-name-part-type="species">arcalorus</tp:taxon-name-part></tp:taxon-name></italic> habitat with second author searching for specimens, USA: Colorado: ~9 mi W of Cañon City, <named-content xmlns:xlink="http://www.w3.org/1999/xlink" content-type="dwc:verbatimCoordinates" xlink:type="simple"><named-content content-type="geo-json" specific-use="{&#34;type&#34;:&#34;Point&#34;,&#34;coordinates&#34;:[-105.354000,38.495000]}" id="NCID0EGMAG" xlink:type="simple">38.495°N, 105.354°W</named-content></named-content>, 24 May 1982 WPM#82–109 <bold>34</bold> <italic><tp:taxon-name><tp:taxon-name-part taxon-name-part-type="genus">Habronattus</tp:taxon-name-part> <tp:taxon-name-part taxon-name-part-type="species">gilaensis</tp:taxon-name-part></tp:taxon-name></italic> habitat (on ground in foreground), USA: New Mexico: Grant Co., Gila River, Billings Vista, <named-content xmlns:xlink="http://www.w3.org/1999/xlink" content-type="dwc:verbatimCoordinates" xlink:type="simple"><named-content content-type="geo-json" specific-use="{&#34;type&#34;:&#34;Point&#34;,&#34;coordinates&#34;:[-108.601100,32.813700]}" id="NCID0E5MAG" xlink:type="simple">32.8137°N, 108.6011°W</named-content></named-content>, 11 August 2005 DRM 05.042.</p></caption><graphic xmlns:xlink="http://www.w3.org/1999/xlink" xlink:href="zookeys-625-001-g005.jpg" position="float" orientation="portrait" xlink:type="simple" id="oo_107203.jpg"/></fig><!--PageBreak--></tp:treatment-sec><tp:treatment-sec><!--Section generated to contain objects referenced in tp:taxon-treatment.--><fig id="F1" position="float" orientation="portrait"><label>Figures 1–9.</label><caption><p>Third legs of males of described species in the <italic><tp:taxon-name><tp:taxon-name-part taxon-name-part-type="genus">Habronattus</tp:taxon-name-part> <tp:taxon-name-part taxon-name-part-type="species">clypeatus</tp:taxon-name-part></tp:taxon-name></italic> species group. Left legs shown, except Figs <xref ref-type="fig" rid="F1">1</xref>, <xref ref-type="fig" rid="F1">2</xref>, <xref ref-type="fig" rid="F1">7</xref>, <xref ref-type="fig" rid="F1">9</xref> which show digitally-flipped images of right legs. <bold>1</bold> <italic><tp:taxon-name><tp:taxon-name-part taxon-name-part-type="genus">Habronattus</tp:taxon-name-part> <tp:taxon-name-part taxon-name-part-type="species">dossenus</tp:taxon-name-part></tp:taxon-name></italic> Griswold, 1987, from U.S.A.: Arizona: Cochise Co.: Lower Turkey Creek, Chiricahua Mts, <named-content xmlns:xlink="http://www.w3.org/1999/xlink" content-type="dwc:verbatimCoordinates" xlink:type="simple"><named-content content-type="geo-json" specific-use="{&#34;type&#34;:&#34;Point&#34;,&#34;coordinates&#34;:[-109.420000,31.850000]}" id="NCID0ENMAC" xlink:type="simple">109.42°W, 31.85°N</named-content></named-content>, <bold>2</bold> <italic><tp:taxon-name><tp:taxon-name-part taxon-name-part-type="genus">Habronattus</tp:taxon-name-part> <tp:taxon-name-part taxon-name-part-type="species">clypeatus</tp:taxon-name-part></tp:taxon-name></italic> (Banks, 1895) (montane form), from U.S.A.: Arizona: Jack’s Canyon near Flagstaff <bold>3</bold> <italic><tp:taxon-name><tp:taxon-name-part taxon-name-part-type="genus">Habronattus</tp:taxon-name-part> <tp:taxon-name-part taxon-name-part-type="species">clypeatus</tp:taxon-name-part></tp:taxon-name></italic> (desert form), from U.S.A.: Arizona: Pima Co.: Santa Catalina Mts., Molino Basin, Prison Camp road <bold>4</bold> <italic><tp:taxon-name><tp:taxon-name-part taxon-name-part-type="genus">Habronattus</tp:taxon-name-part> <tp:taxon-name-part taxon-name-part-type="species">velivolus</tp:taxon-name-part></tp:taxon-name></italic> Griswold, 1987, from México: Jalisco: Laguna Sayula, <named-content xmlns:xlink="http://www.w3.org/1999/xlink" content-type="dwc:verbatimCoordinates" xlink:type="simple"><named-content content-type="geo-json" specific-use="{&#34;type&#34;:&#34;Point&#34;,&#34;coordinates&#34;:[-103.552200,19.996300]}" id="NCID0EZNAC" xlink:type="simple">19.9963°N, 103.5522°W</named-content></named-content> <bold>5</bold> <italic><tp:taxon-name><tp:taxon-name-part taxon-name-part-type="genus">Habronattus</tp:taxon-name-part> <tp:taxon-name-part taxon-name-part-type="species">formosus</tp:taxon-name-part></tp:taxon-name></italic> (Banks, 1906), from U.S.A.: California: Inyo Co.: Bishp <bold>6</bold> <italic><tp:taxon-name><tp:taxon-name-part taxon-name-part-type="genus">Habronattus</tp:taxon-name-part> <tp:taxon-name-part taxon-name-part-type="species">forticulus</tp:taxon-name-part></tp:taxon-name></italic> (Gertsch &amp; Mulaik, 1936), from U.S.A.: Texas: Travis Co., Austin, <named-content xmlns:xlink="http://www.w3.org/1999/xlink" content-type="dwc:verbatimCoordinates" xlink:type="simple"><named-content content-type="geo-json" specific-use="{&#34;type&#34;:&#34;Point&#34;,&#34;coordinates&#34;:[-97.710000,30.250000]}" id="NCID0EZOAC" xlink:type="simple">30.25°N, 97.71°W</named-content></named-content> <bold>7</bold> <italic><tp:taxon-name><tp:taxon-name-part taxon-name-part-type="genus">Habronattus</tp:taxon-name-part> <tp:taxon-name-part taxon-name-part-type="species">californicus</tp:taxon-name-part></tp:taxon-name></italic> (Banks, 1904), from U.S.A.: California: San Diego Co.: Oceanside, <named-content xmlns:xlink="http://www.w3.org/1999/xlink" content-type="dwc:verbatimCoordinates" xlink:type="simple"><named-content content-type="geo-json" specific-use="{&#34;type&#34;:&#34;Point&#34;,&#34;coordinates&#34;:[-117.440000,33.270000]}" id="NCID0ENPAC" xlink:type="simple">33.27°N, 117.44°W</named-content></named-content> <bold>8</bold> <italic><tp:taxon-name><tp:taxon-name-part taxon-name-part-type="genus">Habronattus</tp:taxon-name-part> <tp:taxon-name-part taxon-name-part-type="species">divaricatus</tp:taxon-name-part></tp:taxon-name></italic> (Banks, 1898), from México: Baja California Sur: near La Laguna trailhead, San Juan del Aserradero <bold>9</bold> <italic><tp:taxon-name><tp:taxon-name-part taxon-name-part-type="genus">Habronattus</tp:taxon-name-part> <tp:taxon-name-part taxon-name-part-type="species">aztecanus</tp:taxon-name-part></tp:taxon-name></italic> (Banks, 1898), from México: Nayarit: San Blas. All photos credit W. P. Maddison.</p></caption><graphic xmlns:xlink="http://www.w3.org/1999/xlink" xlink:href="zookeys-625-001-g001.jpg" position="float" orientation="portrait" xlink:type="simple" id="oo_107199.jpg"/></fig></tp:treatment-sec><ref-list><ref id="B4"><mixed-citation xmlns:xlink="http://www.w3.org/1999/xlink" xlink:type="simple">
          <person-group><name name-style="western"><surname>Maddison</surname><given-names>WP</given-names></name><name name-style="western"><surname>Hedin</surname><given-names>MC</given-names></name></person-group> (<year>2003</year>) <article-title>Phylogeny of <italic><tp:taxon-name><tp:taxon-name-part taxon-name-part-type="genus">Habronattus</tp:taxon-name-part></tp:taxon-name></italic> jumping spiders (<tp:taxon-name><tp:taxon-name-part taxon-name-part-type="order">Araneae</tp:taxon-name-part></tp:taxon-name>: <tp:taxon-name><tp:taxon-name-part taxon-name-part-type="family">Salticidae</tp:taxon-name-part></tp:taxon-name>), with consideration of genital and courtship evolution.</article-title> <source>Systematic Entomology</source> <volume>28</volume>: <fpage>1</fpage>–<lpage>21</lpage>. doi: <ext-link xlink:type="simple" ext-link-type="doi" xlink:href="10.1046/j.1365-3113.2003.00195.x">10.1046/j.1365-3113.2003.00195.x</ext-link></mixed-citation></ref></ref-list></tp:taxon-treatment>
